# Supplementary material for: Reclassification and Recombination Analysis of Porcine Epidemic Diarrhea Virus Strains in South Korea Based on Spike Gene Analysis
Source: Vet Sci. 2026 Mar 1;13(3):240. doi: 10.3390/vetsci13030240 (PMC13030528; doi:10.3390/vetsci13030240)
Supplement: Supplementary file 1 [file vetsci-13-00240-s001.zip]

Archive with 2 entries (2 files):
- Supplementary table 1_final.xlsx
- Supplementary figures.pptx
