# Supplementary material for: Reclassification and Recombination Analysis of Porcine Epidemic Diarrhea Virus Strains in South Korea Based on Spike Gene Analysis
Source: Vet Sci. 2026 Mar 1;13(3):240. doi: 10.3390/vetsci13030240 (PMC13030528; doi:10.3390/vetsci13030240)
Supplement: Supplementary file 1 [file vetsci-13-00240-s001.zip › Supplementary table 1_final.xlsx]

## Sheet: Sheet1
Table S1. The reference strain of S gene information of PEDV.
* The representative strain is indicated with asterisk.
No.	Virus strain	Countries	GenBank accession no.
1	CHHubei2016	China	KY928065
2	PEDVHM	China	MZ342899
3	GH11-SD2017	China	MH708243
4	HM2017	China	MK690502
5	PEDV/CH/XC/2020	China	OM393722
6	CH-SCZG-2017	China	MH061337
7	CH-SDLQ-09-2020	China	MZ161085
8	JSyc2021	China	OR808016
9	* PEDV-LYG	China	KM609212
10	AHfy2023	China	OR808020
11	CH-HNAY-2015	China	KR809885
12	CH/HNLH/2015	China	KT199103
13	CH/GZSB/05/2020	China	MZ161080
14	NH-TA2020	China	ON168803
15	CH/JSHY/09/2020	China	MZ161082
16	JSxz2021	China	OR808014
17	CH/HNWMB/2021	China	ON960077
18	PEDVTRS2021	China	OL762461
19	CH/JXJA/2017	China	MF375374
20	CH-SCZY103-2017	China	MH061340
21	SNJ-P	China	MK702008
22	PEDVCH/SX/2016	China	MT787025
23	HB2018	China	MT166307
24	SHXX1902	China	MN841671
25	HK2021	China	OL762457
26	SC2021	China	OL411879
27	JSxz2023	China	OR808015
28	AHbz2022	China	OR808017
29	PEDVJX2020	China	OL762460
30	PEDVSD2021	China	OL762459
31	CHN-SC2021	China	OM505025
32	GDS21	China	MH726371
33	CH-HNYY-2018	China	MT090145
34	CN-Liaoning25-2018	China	MK796238
35	GD-A	China	JX112709
36	*GD-1	China	JX647847
37	LW-L	China	MK392335
38	PEDVJS-A	China	MH748550
39	JX2020	China	MW386982
40	GD-XL-2019	China	MN759311
41	CHGD-01	China	JX261936
42	AJ1102	China	JX188454
43	YN150	China	MZ581326
44	LC	China	JX489155
45	GDS31	China	MH726394
46	CHSD2014	China	KX791060
47	ZJCZ4	China	JX524137
48	PEDVYZ	China	MK841495
49	YN1	China	KT021227
50	HeN12-20122	China	KC242898
51	GDS25	China	MH726365
52	JS-HZ2012	China	KC210147
53	GD-B	China	JX088695
54	BJ-2011-1	China	JN825712
55	NW17	China	MF782686
56	CH-SCMY-3-2014	China	KU975412
57	*AH2012	China	KC210145
58	CH-SCQX1-2017CH-SCQX1-2017	China	MH053416
59	PEDV-LNsy	China	KY007140
60	JSCZ1601	China	KY070587
61	*CH-SCMY-1-2014	China	KU975410
62	CH-SCAY-1-2015	China	KU975403
63	GDS27	China	MH726380
64	JBBI05	Korea	PP146385
65	JBBI27	Korea	PP146394
66	JBBG33	Korea	PP146387
67	JBBG31	Korea	PP146386
68	CNU-22S17	Korea	OR529202
69	K22JB8-2022	Korea	OR604243
70	CNU-22P2	Korea	OR529204
71	CNU-22P4	Korea	OR529205
72	CNU-22P1	Korea	OR529203
73	CNU-22S16	Korea	OR529201
74	JBBG34	Korea	PP146391
75	JBBK41	Korea	PP146395
76	JBBG42	Korea	PP146390
77	JBBG38	Korea	PP146389
78	JBBG32	Korea	PP146388
79	K22JB9-2022	Korea	OR604244
80	K22JB2-2022	Korea	OR604237
81	JBBI20	Korea	PP146393
82	JBSJ24	Korea	PP146397
83	JBBI04	Korea	PP146384
84	JBBI11	Korea	PP146392
85	K22JB1-2022	Korea	OR604236
86	K22JB4-2022	Korea	OR604239
87	K22JB3-2022	Korea	OR604238
88	K22JB6-2022	Korea	OR604241
89	K22JB7-2022	Korea	OR604242
90	K22JB5-2022	Korea	OR604240
91	JBSK07	Korea	PP146400
92	K21GB1-2021	Korea	OR604232
93	K22GB2-2022	Korea	OR604251
94	K21GB2-2021	Korea	OR604233
95	K22GB1-2022	Korea	OR604250
96	K21GB3-2021	Korea	OR604234
97	K22GB3-2022	Korea	OR604252
98	JBBI03	Korea	PP146383
99	JBSJ06	Korea	PP146401
100	JBSJ08	Korea	PP146402
101	JBSK22	Korea	PP146399
102	JBSJ10	Korea	PP146396
103	JBSJ44	Korea	PP146398
104	KNU-1708	Korea	MH052687
105	K22JJ2-2022	Korea	OR604246
106	K22JJ3-2022	Korea	OR604247
107	K22JJ1-2022	Korea	OR604245
108	K22JJ4-2022	Korea	OR604248
109	K22JJ5-2022	Korea	OR604249
110	KNU-1305	Korea	KJ451040
111	KNU-141112-feces	Korea	KR873431
112	KNU-1710	Korea	MH052689
113	MYG-1/JPN/2014	Japan	LC063838
114	IA2	USA	KF468754
115	USA/Iowa303/2014	USA	KR265827
116	USA/Minnesota250	USA	KR265776
117	KNU-1409-1	Korea	KJ741221
118	KNU-1806	Korea	MH243318
119	USA/Colorado/2013	USA	KF272920
120	IA1	USA	KF468753
121	13-019349	USA	KF267450
122	USA/Texas128/2013	USA	KJ645697
123	QIAP1401	Korea	KX793716
124	CNU-22S11	Korea	OR529200
125	KNU-1904	Korea	MN971595
126	HNJZ-27	China	ON419533
127	HNZMD-25	China	ON419538
128	HNJZ-29	China	ON419534
129	HNKF-23	China	ON419536
130	HNZMD-26	China	ON419539
131	HNKF-21	China	ON419535
132	HEXX-24	China	ON419532
133	PEDV/CH/QD/YT/2022	China	OP019349
134	PEDV/CN/Shandong/Sinder202202-3	China	ON248881
135	CH/SCGA/03/2021	China	MZ161076
136	PEDV/CH/XD/2022	China	OP019334
137	JSsq2021	China	OR808013
138	PEDV-CN-Hainan-Sinder202112-1	China	ON248874
139	JSnt2020	China	OR808012
140	S-GDZJ	China	OP433736
141	*CH/HNBR/01/2021	China	MZ161067
142	AHbz2023-1	China	OR808018
143	AHbz2023-2	China	OR808019
144	CH/SCCZ/2018	China	MH593148
145	swun-H3-CH-SCYA-2019	China	MK820042
146	attenuatedDR13	Korea	JQ023162
147	JS-2/2015	China	KX534206
148	*SD-M	China	JX560761
149	SD2019	China	MZ596343
150	JS2008	China	KC210146
151	*CV777	Belgium	AF353511
152	LZC	China	EF185992
153	SM98	Korea	GU937797
154	VirulentDR13	Korea	JQ023161
155	USA/Iowa106/2013	USA	KJ645695
156	*OH851	USA	KJ399978
157	MYZ-1/JPN/2013	Japan	LC063846
158	FR/001/2014	France	KR011756
159	NL/GD002/2014	The Netherlands	KR011122
160	GER/L00719/2014	Germany	LM645058
161	ZL29	China	KU847996
